# Supplementary material for: Anticipatory Cortisol Regulation During Competition in Elite Female Field Hockey Players
Source: Stress Health. 2026 Jul 5;42(4):e70199. doi: 10.1002/smi.70199 (PMC13333907; doi:10.1002/smi.70199)
Supplement: Supplementary file 1 — Supporting Information S1 [file SMI-42-e70199-s001.xlsx]

## Sheet: copadelareina
Position	Club	Age (years)	Experience	W (kg)	H (m)	BMI	Outcome	CORT_0	CORT_30	CORT_PRE	CORT_POST	Hard day	Vigor	anxiety	nerviousness	inspire to team mates	effort	compite with passion	words to team	no win is a faliure	SAM_Affective	SAM_AROUSAL	SAM_DOMINANCE	Cognitive_Axiety	Somatic_Axiety	Self_confidence	Salience_CAR	CHANGE_CORTISOL
2	1	21	17	58	1.6	22.6562	0	2.3	3.9	4.1	17.1	7	8	4	5	7	8	8	7	5	6	6	7	31	25	30	69.5652	317.073
3	1	19	15	58	1.63	21.83	0	3.81	11.9	5.52	9.78	9	9	2	7	6	9	8	6	7	9	5	7	32	28	36	212.336	77.1739
4	1	23	18	58	1.72	19.6052	0	6.5	8.74	13.1	19.9	7	8	3	5	7	9	8	7	8	8	7	7	23	19	29	34.4615	51.9084
2	1	21	17	54	1.68	19.1327	0	4.87	5.73	3.68	12.4	5	7	2	7	8	9	8	7	6	8	7	8	24	26	38	17.6591	236.957
4	1	21	17	50	1.67	17.9282	0	4.3	8.6	6.45	14.8	5	9	2	6	6	8	7	6	5	8	4	8	28	23	34	100	129.457
4	1	23	12	68	1.69	23.8087	0	6.3	8.26	11.61	17.47	8	9	3	7	8	9	9	7	3	9	9	8	31	33	34	31.1111	50.4737
4	1	19	16	53	1.65	19.4674	0	6.1	16.9	9.38	12.7	7	8	2	8	7	8	7	7	6	7	8	3	36	31	22	177.049	35.3945
1	1	23	18	67	1.58	26.8386	0	2.31	3.14	6.31	14.25	7	8	3	2	7	9	9	7	8	6	6	7	33	23	35	35.9307	125.832
3	1	19	15	57	1.67	20.4382	0	6.5	11.5	7.8	17.1	8	9	5	7	8	9	7	7	4	9	8	8	27	30	35	76.9231	119.231
3	1	22	17	52	1.63	19.5717	0	7.8	13.9	10.1	22.9	5	9	6	7	8	9	8	8	5	7	8	7	27	28	33	78.2051	126.733
2	1	20	16	56	1.65	20.5693	0	6.9	12.5	1.58	13.74	6	8	1	7	4	8	7	6	3	8	8	8	29	31	32	81.1594	769.62
2	1	22	15	58	1.63	21.83	0	5.44	9.22	2.57	14.17	8	9	6	7	6	9	9	7	6	7	8	8	31	33	35	69.4853	451.362
2	1	23	13	59	1.58	23.634	0	6.2	8.8	6.93	10.9	7	8	7	6	8	8	7	6	7	8	6	6	25	25	30	41.9355	57.2872
3	2	28	20	55	1.66	19.9594	1	5.32	6.3	1.6	6.5	6	8	2	4	6	7	7	5	6	5	4	5	23	15	33	18.4211	306.25
4	2	22	16	64	1.73	21.3839	1	7.9	11.3	18.4	5.12	7	9	1	6	5	7	7	4	3	8	6	6	28	25	34	43.038	-72.1739
2	2	24	19	65	1.64	24.1672	1	6.8	9.9	9.2	8.4	8	8	5	7	6	9	7	7	4	6	7	6	28	25	32	45.5882	-8.69565
4	2	26	18	64	1.64	23.7954	1	4.39	6.66	4.41	8.22	8	8	7	6	6	8	7	7	7	7	8	6	35	28	28	51.7084	86.3946
4	2	27	21	52	1.58	20.83	1	7.6	9.2	9.87	9.1	9	9	2	7	6	9	8	6	7	9	5	7	32	28	36	21.0526	-7.80142
2	2	28	21	52	1.57	21.0962	1	10.3	12.5	2.78	6.64	7	8	5	6	7	8	7	7	7	7	5	7	26	20	30	21.3592	138.849
3	2	27	17	64	1.65	23.5078	1	2.3	5.4	2.54	7.22	8	8	3	7	7	9	7	7	5	9	7	8	26	31	37	134.783	184.252
2	2	23	11	65	1.73	21.7181	1	3.2	6	3.15	6.8	8	8	3	7	7	9	7	7	5	9	7	8	26	31	37	87.5	115.873
3	2	18	7	64	1.7	22.1453	1	4.7	7.86	3.8	2.3	5	9	3	4	6	7	7	6	5	7	6	4	31	19	33	67.234	-39.4737
2	2	27	21	63	1.72	21.2953	1	2.1	2.69	3.4	4.8	7	8	4	7	6	9	8	6	6	7	6	7	26	27	32	28.0952	41.1765
1	2	26	19	60	1.58	24.0346	1	11.4	13.7	10.3	8.6	7	6	4	6	7	7	8	3	6	7	4	6	23	21	31	20.1754	-16.5049
2	2	30	25	64	1.69	22.4082	1	8.7	10.2	5.77	3.24	7	7	1	3	7	9	8	7	7	7	5	7	26	20	30	17.2414	-43.8475
4	3	29	16	55	1.67	19.721	1	3.45	4.3	6.4	4.22	8	8	3	7	7	9	7	7	5	9	7	8	26	31	37	24.6377	-34.0625
4	3	23	15	62	1.62	23.6244	1	6.42	3.62	3.4	4.1	8	8	3	3	6	9	8	4	5	8	5	6	14	21	36	-43.6137	20.5882
3	3	29	20	57	1.7	19.7232	1	4.58	5.28	4.43	2.8	6	8	4	5	7	8	7	7	6	7	6	7	19	22	26	15.2838	-36.7946
2	3	25	14	60	1.61	23.1473	1	3.2	7.54	7.2	3.91	7	9	5	5	5	9	9	5	3	8	3	8	31	22	39	135.625	-45.6944
3	3	26	18	60	1.65	22.0386	1	6.5	9.01	6.98	5.56	7	8	4	7	6	9	8	6	6	7	6	7	26	27	32	38.6154	-20.3438
3	3	16	11	59	1.78	18.6214	1	7.3	8.4	6.66	4.9	9	8	6	6	7	9	8	7	5	7	6	4	31	19	33	15.0685	-26.4264
2	3	21	9	59	1.7	20.4152	1	3.35	4.21	6.32	4.54	5	9	2	1	8	9	8	7	5	8	3	7	23	19	35	25.6716	-28.1646
2	3	20	18	61	1.7	21.1073	1	5.69	7.96	4.41	3.01	7	8	5	5	3	8	9	4	5	6	5	6	29	20	25	39.8946	-31.746
1	3	27	13	70	1.67	25.0995	1	2.1	3.78	2.7	2.8	5	9	2	1	8	9	8	7	5	7	6	7	19	22	26	80	3.7037
3	3	21	11	57	1.65	20.9366	1	3.2	4.5	2.7	4.63	7	8	4	7	6	9	8	6	6	7	6	7	26	27	32	40.625	71.4815
2	3	21	11	57	1.7	19.7232	1	6.8	8.8	7.1	7.8	9	9	4	5	5	9	9	9	3	7	5	7	26	20	30	29.4118	9.85915
2	3	32	25	63	1.62	24.0055	1	4.6	5.7	4.81	3.8	6	7	4	5	6	7	7	6	4	8	3	7	23	19	35	23.913	-20.9979
1	4	21	17	53	1.58	21.2306	0	6	8.85	6.02	13.48	6	7	6	6	7	7	6	5	8	6	5	6	29	20	25	47.5	123.92
4	4	22	13	54	1.64	20.0773	0	14	24.4	5.59	19.7	8	7	4	6	7	7	6	5	7	7	6	7	19	22	26	74.2857	252.415
2	4	19	15	75	1.65	27.5482	0	2.08	7.45	2.5	2.08	7	6	2	1	2	7	8	5	8	5	4	5	28	19	26	258.173	-16.8
2	4	23	16	62	1.71	21.2031	0	2.73	5.33	4.23	8.5	8	8	8	8	8	9	9	8	8	6	8	8	35	31	26	95.2381	100.946
2	4	19	6	59	1.63	22.2063	0	3.2	7.47	4.74	12.97	5	8	4	7	7	8	9	6	6	8	7	6	32	24	28	133.437	173.629
3	4	22	17	59.6	1.65	21.8916	0	4.8	8.57	2.8	9.23	7	8	2	3	6	8	9	5	2	7	8	7	29	16	33	78.5417	229.643
3	4	20	6	53	1.63	19.9481	0	2.5	6.73	1.66	13.36	7	8	3	7	5	9	8	4	6	8	7	5	31	21	28	169.2	704.819
2	4	26	21	69	1.72	23.3234	0	5.34	8.77	6.74	12.8	8	9	5	5	5.5	8	9	9	7	9	4	7	30	23	31	64.2322	89.911
4	4	19	7	52	1.57	21.0962	0	3	7.77	4.08	14.8	7	8	4	5	7	9	5	3	8	6	8	3	24	23	38	159	262.745
2	4	22	17	61	1.67	21.8724	0	2.77	5.2	1.73	4.3	7	8	3	7	5	9	8	5	5	9	7	6	26	24	31	87.7256	148.555
2	4	27	13	48	1.57	19.4734	0	5.81	5.09	3.01	7.9	7	9	3	3	7	9	9	7	5	7	6	9	26	21	36	-12.3924	162.458
3	4	34	8	61.5	1.65	22.5895	0	3.85	7.8	4.3	9.7	8	8	2	2	6	9	8	7	6	7	7	7	29	20	26	102.597	125.581
4	4	29	22	58	1.67	20.7967	0	4.76	7.32	4.66	10.2	8	8	1	8	7	9	9	9	7	8	6	8	21	20	37	53.7815	118.884
4	4	23	10	61.5	1.65	22.5895	0	5.55	8.6	2.64	9.43	8	6	5	7	4	9	6	8	4	7	6	5	33	24	27	54.955	257.197
3	4	24	18	58	1.66	21.048	0	4.6	9.01	5.23	12.49	6	6	8	8	6	7	6	6	7	7	7	6	37	32	24	95.8696	138.815
